# Supplementary material for: The Atlas of the Inferior Mesenteric Artery and Vein under Maximum-Intensity Projection and Three-Dimensional Reconstruction View
Source: J Clin Med. 2024 Feb 2;13(3):879. doi: 10.3390/jcm13030879 (PMC10856009; doi:10.3390/jcm13030879)
Supplement: Supplementary file 1 [file jcm-13-00879-s001.zip]

Archive with 1 entries (1 files):
- jcm-2773413-supplementary.pdf
